# Supplementary material for: PYL Family Genes from Liriodendron chinense Positively Respond to Multiple Stresses
Source: Plants (Basel). 2023 Jul 11;12(14):2609. doi: 10.3390/plants12142609 (PMC10386353; doi:10.3390/plants12142609)
Supplement: Supplementary file 1 [file plants-12-02609-s001.zip]

Archive with 2 entries (2 files):
- Supplementary Table 3.xlsx
- Supplementary Tables S1 and S2.pdf
